# Supplementary material for: ECOD: Classification of domains in AFDB Swiss-Prot structure predictions
Source: PLoS Comput Biol. 2026 Mar 30;22(3):e1013431. doi: 10.1371/journal.pcbi.1013431 (PMC13048469; doi:10.1371/journal.pcbi.1013431)
Supplement: S1 Table — Domain counts for each ECOD architecture before and after Swiss-Prot integration, showing total expansion and percentage of domains contributed by Swiss-Prot. (XLSX) [file pcbi.1013431.s001.xlsx]

## Sheet: S1_Table
architecture	architecture_name	pre_swissprot	swissprot_added	total	pct_swissprot
a.17	a/b three-layered sandwiches	277444	169515	446959	37.9
a.11	a+b two layers	215648	114278	329926	34.6
a.6	alpha arrays	145245	57884	203129	28.5
a.1	beta barrels	124813	55438	180251	30.8
a.7	alpha bundles	117581	42045	159626	26.3
a.14	a+b complex topology	86331	28302	114633	24.7
a.19	few secondary structure elements	79207	23437	102644	22.8
a.12	a+b three layers	60987	22930	83917	27.3
a.16	a/b barrels	33009	22797	55806	40.9
a.3	beta sandwiches	186617	20914	207531	10.1
a.18	mixed a+b and a/b	29968	16401	46369	35.4
a.10	alpha complex topology	42171	16080	58251	27.6
a.9	alpha superhelices	46455	8188	54643	15
a.20	extended segments	30347	6722	37069	18.1
a.4	beta duplicates or obligate multimers	33607	6674	40281	16.6
a.13	a+b four layers	23525	3334	26859	12.4
a.5	beta complex topology	10445	3023	13468	22.4
a.15	a+b duplicates or obligate multimers	7030	3020	10050	30
a.8	alpha duplicates or obligate multimers	8599	2852	11451	24.9
a.2	beta meanders	4853	1126	5979	18.8
