# Supplementary material for: ECOD: Classification of domains in AFDB Swiss-Prot structure predictions
Source: PLoS Comput Biol. 2026 Mar 30;22(3):e1013431. doi: 10.1371/journal.pcbi.1013431 (PMC13048469; doi:10.1371/journal.pcbi.1013431)
Supplement: S2 Table — Top X-groups ranked by Swiss-Prot domain contribution, with pre- and post-integration domain counts. (XLSX) [file pcbi.1013431.s002.xlsx]

## Sheet: S2_Table
x_group	x_group_name	architecture	pre_swissprot	swissprot_added	total	pct_swissprot
2004	P-loop domains-like	a.17	51905	34856	86761	40.2
2003	Rossmann-like	a.17	62242	31705	93947	33.7
304	Alpha-beta plaits	a.11	48106	26960	75066	35.9
2002	TIM beta/alpha-barrel	a.16	32586	22673	55259	41
101	HTH	a.6	42983	20639	63622	32.4
1	cradle loop barrel	a.1	36096	19988	56084	35.6
2007	Flavodoxin-like	a.17	32364	19643	52007	37.8
2	OB-fold	a.1	19906	15067	34973	43.1
2484	Ribonuclease H-like	a.18	22742	14038	36780	38.2
2005	HUP domain-like	a.17	4615	10366	14981	69.2
327	Alpha-lytic protease prodomain-like	a.11	11733	9103	20836	43.7
4	SH3	a.1	25474	9058	34532	26.2
102	HhH/H2TH	a.6	9954	8818	18772	47
11	Immunoglobulin-like beta-sandwich	a.3	114270	8803	123073	7.2
212	Ribosomal protein S5 domain 2-like	a.11	7465	8031	15496	51.8
325	alpha/beta-Hammerhead/Barrel-sandwich hybrid	a.14	7962	7550	15512	48.7
314	Class II aaRS and biotin synthetases	a.12	2308	6848	9156	74.8
375	Rubredoxin-like	a.19	11955	6560	18515	35.4
221	beta-Grasp	a.11	16883	5978	22861	26.1
109	Repetitive alpha hairpins	a.9	40952	5501	46453	11.8
206	Protein kinase/SAICAR synthase/ATP-grasp	a.14	28178	5212	33390	15.6
10	jelly-roll	a.3	47500	4817	52317	9.2
148	Histone-like	a.6	15932	4604	20536	22.4
7577	PLP-dependent transferases	a.17	6072	4067	10139	40.1
192	Long alpha-hairpin	a.7	5291	4055	9346	43.4
377	Glucocorticoid receptor-like	a.19	8930	3971	12901	30.8
230	T-fold	a.11	4856	3965	8821	44.9
330	dsRBD-like	a.11	4126	3777	7903	47.8
7512	UDP-Glycosyltransferase/glycogen phosphorylase	a.17	6540	3765	10305	36.5
3016	C-terminal domain in some PLP-dependent transferases	a.11	4830	3635	8465	42.9
