# Supplementary material for: ECOD: Classification of domains in AFDB Swiss-Prot structure predictions
Source: PLoS Comput Biol. 2026 Mar 30;22(3):e1013431. doi: 10.1371/journal.pcbi.1013431 (PMC13048469; doi:10.1371/journal.pcbi.1013431)
Supplement: S3 Table — Swiss-Prot domain counts per X-group stratified by superkingdom (Bacteria, Eukaryota, Archaea), with percentage taxonomic composition. (XLSX) [file pcbi.1013431.s003.xlsx]

## Sheet: S3_Table
x_group	x_group_name	swissprot_domains	pct_bacteria	pct_eukaryota	pct_archaea
2004	P-loop domains-like	34856	81.6	14.8	3.6
2003	Rossmann-like	31705	82.7	12.9	4.4
304	Alpha-beta plaits	26960	78.9	15	6.1
2002	TIM beta/alpha-barrel	22673	84.5	11	4.5
101	HTH	20639	77	17.7	5.2
1	cradle loop barrel	19988	83.8	11.7	4.5
2007	Flavodoxin-like	19643	84.3	11.2	4.5
2	OB-fold	15067	88.4	7.3	4.4
2484	Ribonuclease H-like	14038	85.3	10.8	3.9
2005	HUP domain-like	10366	92.2	2.7	5.1
327	Alpha-lytic protease prodomain-like	9103	87.8	10.1	2.1
4	SH3	9058	79.3	15.2	5.5
102	HhH/H2TH	8818	88.6	7.9	3.4
11	Immunoglobulin-like beta-sandwich	8803	37	60.7	2.3
212	Ribosomal protein S5 domain 2-like	8031	90.7	4.2	5.1
325	alpha/beta-Hammerhead/Barrel-sandwich hybrid	7550	82.9	14.2	2.9
314	Class II aaRS and biotin synthetases	6848	93.4	1.1	5.5
375	Rubredoxin-like	6560	80.5	8.8	10.7
221	beta-Grasp	5978	71.3	26.4	2.2
109	Repetitive alpha hairpins	5501	15.6	83.8	0.3
206	Protein kinase/SAICAR synthase/ATP-grasp	5212	72	24	4
10	jelly-roll	4817	46.4	52.9	0.7
148	Histone-like	4604	71.2	24.7	4.1
7577	PLP-dependent transferases	4067	86.9	7.3	5.8
192	Long alpha-hairpin	4055	77.5	17.6	4.9
377	Glucocorticoid receptor-like	3971	73.8	23.1	2.8
230	T-fold	3965	84.1	10.3	5.5
330	dsRBD-like	3777	93	5.3	1.6
7512	UDP-Glycosyltransferase/glycogen phosphorylase	3765	82.8	16.7	0.5
3016	C-terminal domain in some PLP-dependent transferases	3635	87.3	7.1	5.6
301	Bacillus chorismate mutase-like	3430	79.5	11.8	8.7
140	Anticodon-binding domain of a subclass of class I aminoacyl-tRNA synthetases	3355	93.4	1.4	5.2
2498	Zincin-like	3307	76.4	21.1	2.5
328	IF3-like	3237	89.4	4.7	6
2006	HAD domain-like	3210	71.7	21.4	6.9
103	RuvA-C	3185	83.6	12.7	3.7
7523	Periplasmic binding protein-like II	3140	88.4	7.3	4.3
218	Enolase-N/ribosomal protein	2922	90	6.8	3.2
2011	Phosphorylase/hydrolase-like	2891	85.3	11.1	3.5
244	FAD-linked reductases, C-terminal domain-like	2726	84	14.7	1.2
7516	Nucleotide-diphospho-sugar transferases	2625	84.6	12.5	2.9
601	Four-helical up-and-down bundle	2555	80	19.2	0.8
5	beta-propeller-like	2485	28.2	71.1	0.7
5050	Major facilitator superfamily (MFS) general substrate transporter	2483	68.6	31.1	0.2
2487	The "swivelling" beta/beta/alpha domains	2461	86.9	8.2	4.9
245	Ribonuclease PH domain 2-like	2351	98	0.3	1.7
7573	PRTase-like	2328	88.3	3.9	7.9
7502	Anticodon-binding domain of Class II aaRS	2259	91	1.6	7.4
298	FwdE/GAPDH domain-like	2255	84.3	7.9	7.8
7524	ALDH-like	2210	90.5	7.3	2.2
387	omega toxin-like	2130	0	99.8	0
7574	Thiamin diphosphate-binding fold (THDP-binding)	2130	90	6.8	3.2
223	Profilin-like	2084	66.1	33	1
5069	Transmembrane heme-binding four-helical bundle	2052	24.5	74	0.9
7510	Isocitrate/Isopropylmalate dehydrogenase-like	2019	94	5.1	1
7528	Phosphoglucomutase, first 3 domains	1985	94.4	2.6	3
129	6-phosphogluconate dehydrogenase C-terminal domain-like	1969	90.3	6.2	3.5
604	Spectrin repeat-like	1948	78	19.9	2
160	C-terminal domain of alpha and beta subunits of F1 ATP synthase	1917	75.5	18.3	6.2
2486	ClpP/crotonase	1912	88.6	11	0.4
208	Single-stranded left-handed beta-helix	1891	96.3	3.2	0.5
7581	Thiolase-like	1878	61.7	34	4.1
7579	alpha/beta-Hydrolases	1839	52.6	45.9	1.4
2492	Cytidine deaminase-like	1820	84.7	11.8	3.6
7588	NadA-like/4-hydroxy-3-methylbut-2-enyl diphosphate reductase	1777	97.5	0.2	2.4
2008	Restriction endonuclease-like	1684	77.1	11.9	11
207	Single-stranded right-handed beta-helix	1680	47.1	51.7	1.1
7542	Aconitase iron-sulfur domain	1671	87.6	7.4	5
331	TBP-like	1665	70.5	20.6	8.9
632	immunoglobulin/albumin-binding domain-like	1625	82.4	15.6	2
275	MoeA-I/Ornithine decarboxylase-C/Reverse ferredoxin-like domain in RNA-polymerase	1623	93.2	6.5	0.4
3281	Sodium/proton antiporter subunits-like	1616	48.8	50.7	0.3
309	LuxS, MPP, ThrRS/AlaRS common domain	1596	89.4	5.3	5.3
7531	Carbamate kinase-like	1593	90.1	3.4	6.5
239	Ribosomal protein L25-like	1581	68.4	16.4	15.2
108	EF-hand	1521	1.2	98.8	0
2490	Ribosomal protein L13/L15p/L18e/L32e	1515	86.5	5.9	7.7
318	Ribosomal protein L6	1504	92.4	2.5	5.1
12	Glycosyl hydrolase domain-like	1494	70.5	27.9	1.5
306	Glucose permease domain IIB-like	1450	92.1	4.5	3.4
284	FKBP-like	1436	88	11.7	0.3
2485	Thioredoxin-like	1413	57.7	37.8	4.5
2488	alpha/beta knot	1405	90.6	1.6	7.8
131	PDEase-like	1403	96.7	2.7	0.6
5068	a domain/subunit of cytochrome bc1 complex (Ubiquinol-cytochrome c reductase)	1390	3.9	95.1	0.1
213	Nat/Ivy	1369	82	17.1	0.9
225	ATPase domain of HSP90 chaperone/DNA topoisomerase II/histidine kinase-like	1363	89.5	8.1	2.4
310	RRF/tRNA synthetase additional domain-like	1361	94.9	2.6	2.5
389	EGF-like	1352	0.2	99.8	0
222	Thioesterase/thiol ester dehydrase-isomerase-like	1346	66.7	32.2	0.8
141	Terpenoid synthases	1337	56.8	37.3	5.7
321	Glutamine synthetase-like	1332	81.6	12.7	5.7
1075	Type II ABC exporter transmembrane domain fold	1290	81	17.5	1.5
7570	MurD-like peptide ligases, peptide-binding domain	1274	99	0.9	0.2
323	CoA-dependent acyltransferases	1258	48.7	51	0.3
67	HSP40/DnaJ peptide-binding domain	1225	95.3	2.9	1.8
106	Globin-like	1221	12	87.7	0.1
132	ACP-like	1206	60.3	39.4	0
150	Ferritin/Heme oxygenase/4-helical cytokines	1197	45.5	54.3	0.1
5001	Family A G protein-coupled receptor-like	1185	1.4	95.4	3.2
243	Cystatin-like	1182	49.8	47.9	2.2
242	Homing endonucleases-like	1166	79.8	7.3	12.9
7014	Undecaprenyl pyrophosphate phosphatase (UppP) transmembrane domain	1159	96.5	0	3.5
240	Ribosomal protein TL5/L25 C-terminal domain-like	1145	86.5	11.2	2.4
316	Nucleotidyltransferase-like	1135	85.2	11.9	2.8
236	GroES-like	1121	78.9	18.7	2.3
210	Ntn/PP2C	1095	64.7	18.2	17.2
205	4Fe-4S ferredoxin	1054	64	30.1	5.9
247	Metallo-hydrolase/oxidoreductase	1017	80.4	8.8	10.7
593	GroEL equatorial domain-like	1016	88.2	8.8	3.1
305	DCoH-like	1013	78.2	14.2	7.6
3174	Ribosomal protein L14-like	1004	73.8	16.1	10.1
