# Supplementary material for: ECOD: Classification of domains in AFDB Swiss-Prot structure predictions
Source: PLoS Comput Biol. 2026 Mar 30;22(3):e1013431. doi: 10.1371/journal.pcbi.1013431 (PMC13048469; doi:10.1371/journal.pcbi.1013431)
Supplement: S4 Table — List of 260 F-groups created during Swiss-Prot accessioning, including domain counts, parent T-group, and Pfam identifiers for composite families. (XLSX) [file pcbi.1013431.s004.xlsx]

## Sheet: S4_Table
t_group	t_group_name	new_fgroup_count	total_domains	largest_fgroup_size
103.1.1	UBA-like domain	3	79	76
101.1.2	winged helix domain	5	44	27
4076.3.1	GINS/PriA/YqbF domain	2	31	16
208.1.1	Trimeric LpxA-like enzymes	2	24	21
2003.1.1	NAD(P)-binding Rossmann-fold domains	2	22	21
4.1.1	SH3	3	21	15
3433.1.2	Chromosome-encoded ParB dimerization domain	1	19	19
223.1.1	sensor domains	3	19	17
108.1.1	EF-hand	5	17	7
327.5.1	a+b domain in acetyl-CoA synthetase-like proteins	1	17	17
11.1.1	Immunoglobulin/Fibronectin type III/E set domains/PapD-like	6	15	7
331.2.1	Phosphoglucomutase, C-terminal domain	1	12	12
3755.4.1	Phosphatidylinositol 3-kinase regulatory subunit inter-SH2 domain	1	12	12
327.10.1	Ribosome-binding factor A (RbfA)-related	2	12	11
192.8.1	Eukaryotic DNA topoisomerase I, dispensable insert domain	4	10	4
101.44.1	Helical domain in DNA-Damage-Inducible 2 (Ddi2)	1	10	10
375.10.1	Zinc finger domain of DNA polymerase-alpha	1	9	9
2487.1.1	The "swivelling" beta/beta/alpha domain	1	9	9
4252.1.1	AttH-like	1	8	8
391.1.1	Fibronectin type I module	1	8	8
7516.1.1	Nucleotide-diphospho-sugar transferases	1	7	7
109.4.1	ARM repeat	6	7	2
148.1.3	AAA+ ATPase lid domain	2	6	5
304.8.1	ACT-like	1	6	6
330.16.1	ODA16 N-terminal domain	1	6	6
102.1.1	SAM domain-like	1	6	6
3755.3.1	CT398 helical hairpin	2	5	4
1015.1.1	Insulin-induced gene (Insig) homologs	1	5	5
11.1.4	Prealbumin-like	1	5	5
387.1.1	omega toxin-related	2	5	4
229.1.1	Cdc48 domain 2-like	1	5	5
5.1.4	7-bladed	3	5	2
274.1.1	Pili subunits	1	4	4
386.1.1	beta-beta-alpha zinc fingers	2	4	3
207.1.1	Leucine-rich repeats	2	4	3
11.1.5	Common fold of diphtheria toxin/transcription factors/cytochrome f	1	4	4
192.29.1	bMERB domain (bivalent Mical/EHBP Rab binding)	1	4	4
3922.1.1	Helical domain in structural maintenance of chromosomes protein 3	1	3	3
2004.1.1	P-loop containing nucleoside triphosphate hydrolases	1	3	3
2.1.1	Nucleic acid-binding protein	2	3	2
5086.1.1	helical hairpin of HlyD-like secretion proteins	1	3	3
906.1.1	CCCH zinc finger	2	3	2
220.1.1	PH domain-like	1	3	3
387.1.5	Scorpion toxin-like	1	3	3
3103.1.1	Uncharacterized protein yqbN	1	3	3
4.8.1	Chromo domain-like	2	2	1
101.1.1	Three-helical HTH	2	2	1
524.1.1	Ypt/Rab-GAP domain of gyp1p	1	2	2
2002.1.1	TIM barrels	1	2	2
2484.1.1	Ribonuclease H-like	1	2	2
