# Supplementary material for: ECOD: Classification of domains in AFDB Swiss-Prot structure predictions
Source: PLoS Comput Biol. 2026 Mar 30;22(3):e1013431. doi: 10.1371/journal.pcbi.1013431 (PMC13048469; doi:10.1371/journal.pcbi.1013431)
Supplement: S5 Table — Domains assigned at T-group level without F-group designation, grouped by T-group with taxonomic distribution. (XLSX) [file pcbi.1013431.s005.xlsx]

## Sheet: S5_Table
t_group	t_group_name	x_group	domain_count	pct_bacteria	pct_eukaryota	pct_archaea
11.1.1	Immunoglobulin/Fibronectin type III/E set domains/PapD-like	11	1002	37.1	52.5	10.4
109.4.1	ARM repeat	109	843	19.7	80	0.4
3008.1.1	A subdomain in the anticodon-binding domain of a subclass of class I aminoacyl-tRNA synthetases	3008	781	88	2.3	9.7
330.3.1	Peptidyl-tRNA hydrolase domain-like	330	677	99.7	0.3	0
101.1.2	winged helix domain	101	663	57.3	31.5	11.2
221.15.1	beta-grasp fold domain in leucine-tRNA ligase	221	638	99.5	0.5	0
325.1.7	Single hybrid motif	325	555	53.3	46.7	0
103.1.1	UBA-like domain	103	547	88.3	11.5	0.2
375.1.1	Rubredoxin-related	375	529	84.7	4	11.3
2004.1.1	P-loop containing nucleoside triphosphate hydrolases	2004	516	62.8	29.3	7.8
1.1.7	Alanine racemase-C	1	469	85.9	10.7	3.4
148.1.3	AAA+ ATPase lid domain	148	466	69.1	26.2	4.7
2003.1.10	PreATP-grasp domain	2003	459	84.5	4.8	10.7
65.1.1	Composite domain of metallo-dependent hydrolases	65	458	92.8	2.8	4.4
2.1.1	Nucleic acid-binding protein	2	425	71.1	16.7	12.2
102.1.1	SAM domain-like	102	420	51.7	37.6	10.7
375.14.1	Rubredoxin-like domain in leucyl-tRNA synthetase (LS1)	375	400	99.8	0.3	0
2002.1.1	TIM barrels	2002	382	52.6	44.8	2.6
4.1.1	SH3	4	365	54.2	33.2	12.6
108.1.1	EF-hand	108	359	0.3	99.7	0
